# Supplementary material for: Next release of the European Marine Omics Biodiversity Observation Network (EMO BON) shotgun metagenomic data from water and sediment samples (Release 2)
Source: Biodivers Data J. 2026 Jan 22;14:e178484. doi: 10.3897/BDJ.14.e178484 (PMC12856487; doi:10.3897/BDJ.14.e178484)
Supplement: Supplementary material 1 — ENA accession numbers [file bdj-14-e178484-s001.csv]

source_mat_id_orig	ref_code	ena_accession_number_sample	ena_accession_number_experiment_metag	ena_accession_number_run_metag	ena_accession_number_project	ena_accession_number_umbrella	biosamples_accession_number	source_mat_id	sample_type
EMOBON_IUIEilat1_Wa_211018_0.2um_1	EMOBON00120	ERS20568977	ERX14293669	ERR14888678	PRJEB51656	PRJEB51688	SAMEA115828460	EMOBON_IUIEilat_Wa_11	water
EMOBON_IUIEilat1_Wa_211018_0.2um_2	EMOBON00121	ERS20568978	ERX14293670	ERR14888679	PRJEB51656	PRJEB51688	SAMEA115828461	EMOBON_IUIEilat_Wa_12	water
EMOBON_IUIEilat1_Wa_211018_3um_1	EMOBON00122	ERS20568979	ERX14293671	ERR14888680	PRJEB51656	PRJEB51688	SAMEA115828462	EMOBON_IUIEilat_Wa_15	water
EMOBON_IUIEilat1_Wa_211018_3um_2	EMOBON00123	ERS20568980	ERX14293672	ERR14888681	PRJEB51656	PRJEB51688	SAMEA115828463	EMOBON_IUIEilat_Wa_16	water
EMOBON_IUIEilat1_Wa_211219_0.2um_1	EMOBON00124	ERS20568981	ERX14293673	ERR14888682	PRJEB51656	PRJEB51688	SAMEA115828464	EMOBON_IUIEilat_Wa_21	water
EMOBON_IUIEilat1_Wa_211219_0.2um_2	EMOBON00125	ERS20568982	ERX14293674	ERR14888683	PRJEB51656	PRJEB51688	SAMEA115828465	EMOBON_IUIEilat_Wa_22	water
EMOBON_IUIEilat1_Wa_211219_3um_1	EMOBON00126	ERS20568983	ERX14293675	ERR14888684	PRJEB51656	PRJEB51688	SAMEA115828466	EMOBON_IUIEilat_Wa_25	water
EMOBON_IUIEilat1_Wa_211219_3um_2	EMOBON00127	ERS20568984	ERX14293676	ERR14888685	PRJEB51656	PRJEB51688	SAMEA115828467	EMOBON_IUIEilat_Wa_26	water
EMOBON_BPNS_Wa_211028_3um_1	EMOBON00130	ERS20568937	ERX14293758	ERR14888767	PRJEB51652	PRJEB51688	SAMEA115828420	EMOBON_BPNS_Wa_41	water
EMOBON_BPNS_Wa_211028_3um_2	EMOBON00131	ERS20568938	ERX14293759	ERR14888768	PRJEB51652	PRJEB51688	SAMEA115828421	EMOBON_BPNS_Wa_42	water
EMOBON_BPNS_Wa_211028_0.2um_1	EMOBON00132	ERS20568939	ERX14293760	ERR14888769	PRJEB51652	PRJEB51688	SAMEA115828422	EMOBON_BPNS_Wa_46	water
EMOBON_BPNS_Wa_211028_0.2um_2	EMOBON00133	ERS20568940	ERX14293761	ERR14888770	PRJEB51652	PRJEB51688	SAMEA115828423	EMOBON_BPNS_Wa_47	water
EMOBON_BPNS_Wa_211223_3um_1	EMOBON00136	ERS20568941	ERX14293762	ERR14888771	PRJEB51652	PRJEB51688	SAMEA115828424	EMOBON_BPNS_Wa_61	water
EMOBON_BPNS_Wa_211223_3um_2	EMOBON00137	ERS20568942	ERX14293763	ERR14888772	PRJEB51652	PRJEB51688	SAMEA115828425	EMOBON_BPNS_Wa_62	water
EMOBON_BPNS_Wa_211223_0.2um_1	EMOBON00138	ERS20568943	ERX14293764	ERR14888773	PRJEB51652	PRJEB51688	SAMEA115828426	EMOBON_BPNS_Wa_66	water
EMOBON_BPNS_Wa_211223_0.2um_2	EMOBON00139	ERS20568944	ERX14293765	ERR14888774	PRJEB51652	PRJEB51688	SAMEA115828427	EMOBON_BPNS_Wa_67	water
EMOBON_BPNS_So_211028_micro_1	EMOBON00140	ERS20535373	ERX14293766	ERR14888775	PRJEB51652	PRJEB51688	SAMEA115809362	EMOBON_BPNS_So_17	sediment
EMOBON_BPNS_So_211028_micro_2	EMOBON00141	ERS20535374	ERX14293767	ERR14888776	PRJEB51652	PRJEB51688	SAMEA115809363	EMOBON_BPNS_So_18	sediment
EMOBON_BPNS_So_211223_micro_1	EMOBON00142	ERS20535375	ERX14293768	ERR14888777	PRJEB51652	PRJEB51688	SAMEA115809364	EMOBON_BPNS_So_33	sediment
EMOBON_BPNS_So_211223_micro_2	EMOBON00143	ERS20535376	ERX14293769	ERR14888778	PRJEB51652	PRJEB51688	SAMEA115809365	EMOBON_BPNS_So_34	sediment
EMOBON_EMT21_Wa_211020_3um_1	EMOBON00144	ERS20569034	ERX14293779	ERR14888788	PRJEB51653	PRJEB51688	SAMEA115828517	EMOBON_EMT21_Wa_16	water
EMOBON_EMT21_Wa_211020_3um_2	EMOBON00145	ERS20569035	ERX14293780	ERR14888789	PRJEB51653	PRJEB51688	SAMEA115828518	EMOBON_EMT21_Wa_17	water
EMOBON_EMT21_Wa_211020_0.2um_1	EMOBON00146	ERS20569036	ERX14293781	ERR14888790	PRJEB51653	PRJEB51688	SAMEA115828519	EMOBON_EMT21_Wa_21	water
EMOBON_EMT21_Wa_211020_0.2um_2	EMOBON00147	ERS20569037	ERX14293782	ERR14888791	PRJEB51653	PRJEB51688	SAMEA115828520	EMOBON_EMT21_Wa_22	water
EMOBON_EMT21_Wa_211216_3um_1	EMOBON00148	ERS20569038	ERX14293783	ERR14888792	PRJEB51653	PRJEB51688	SAMEA115828521	EMOBON_EMT21_Wa_31	water
EMOBON_EMT21_Wa_211216_3um_2	EMOBON00149	ERS20569039	ERX14293784	ERR14888793	PRJEB51653	PRJEB51688	SAMEA115828522	EMOBON_EMT21_Wa_32	water
EMOBON_EMT21_Wa_211216_0.2um_1	EMOBON00150	ERS20569040	ERX14293785	ERR14888794	PRJEB51653	PRJEB51688	SAMEA115828523	EMOBON_EMT21_Wa_36	water
EMOBON_EMT21_Wa_211216_0.2um_2	EMOBON00151	ERS20569041	ERX14293786	ERR14888795	PRJEB51653	PRJEB51688	SAMEA115828524	EMOBON_EMT21_Wa_37	water
EMOBON_MBAL4_Wa_211103_3um_1	EMOBON00154	ERS20569063	ERX14293750	ERR14888759	PRJEB51657	PRJEB51688	SAMEA115828546	EMOBON_MBAL4_Wa_1	water
EMOBON_MBAL4_Wa_211103_3um_2	EMOBON00155	ERS20569064	ERX14293751	ERR14888760	PRJEB51657	PRJEB51688	SAMEA115828547	EMOBON_MBAL4_Wa_2	water
EMOBON_MBAL4_Wa_211103_0.2um_1	EMOBON00156	ERS20569065	ERX14293752	ERR14888761	PRJEB51657	PRJEB51688	SAMEA115828548	EMOBON_MBAL4_Wa_3	water
EMOBON_MBAL4_Wa_211103_0.2um_2	EMOBON00157	ERS20569066	ERX14293753	ERR14888762	PRJEB51657	PRJEB51688	SAMEA115828549	EMOBON_MBAL4_Wa_4	water
EMOBON_MBAL4_Wa_211216_3um_1	EMOBON00158	ERS20569067	ERX14293754	ERR14888763	PRJEB51657	PRJEB51688	SAMEA115828550	EMOBON_MBAL4_Wa_11	water
EMOBON_MBAL4_Wa_211216_3um_2	EMOBON00159	ERS20569068	ERX14293755	ERR14888764	PRJEB51657	PRJEB51688	SAMEA115828551	EMOBON_MBAL4_Wa_12	water
EMOBON_MBAL4_Wa_211216_0.2um_1	EMOBON00160	ERS20569069	ERX14293756	ERR14888765	PRJEB51657	PRJEB51688	SAMEA115828552	EMOBON_MBAL4_Wa_13	water
EMOBON_MBAL4_Wa_211216_0.2um_2	EMOBON00161	ERS20569070	ERX14293757	ERR14888766	PRJEB51657	PRJEB51688	SAMEA115828553	EMOBON_MBAL4_Wa_14	water
EMOBON_AAOT_Wa_211015_3um_1	EMOBON00162	ERS20568997	ERX14293787	ERR14888796	PRJEB50566	PRJEB51688	SAMEA115828480	EMOBON_AAOT_Wa_41	water
EMOBON_AAOT_Wa_211015_3um_2	EMOBON00163	ERS20568998	ERX14293788	ERR14888797	PRJEB50566	PRJEB51688	SAMEA115828481	EMOBON_AAOT_Wa_42	water
EMOBON_AAOT_Wa_211015_0.2um_1	EMOBON00164	ERS20568999	ERX14293789	ERR14888798	PRJEB50566	PRJEB51688	SAMEA115828482	EMOBON_AAOT_Wa_46	water
EMOBON_AAOT_Wa_211015_0.2um_2	EMOBON00165	ERS20569000	ERX14293790	ERR14888799	PRJEB50566	PRJEB51688	SAMEA115828483	EMOBON_AAOT_Wa_47	water
EMOBON_AAOT_Wa_211214_3um_1	EMOBON00166	ERS20569001	ERX14293791	ERR14888800	PRJEB50566	PRJEB51688	SAMEA115828484	EMOBON_AAOT_Wa_61	water
EMOBON_AAOT_Wa_211214_3um_2	EMOBON00167	ERS20569002	ERX14293792	ERR14888801	PRJEB50566	PRJEB51688	SAMEA115828485	EMOBON_AAOT_Wa_62	water
EMOBON_AAOT_Wa_211214_0.2um_1	EMOBON00168	ERS20569003	ERX14293793	ERR14888802	PRJEB50566	PRJEB51688	SAMEA115828486	EMOBON_AAOT_Wa_66	water
EMOBON_AAOT_Wa_211214_0.2um_2	EMOBON00169	ERS20569004	ERX14293794	ERR14888803	PRJEB50566	PRJEB51688	SAMEA115828487	EMOBON_AAOT_Wa_67	water
EMOBON_VB_Wa_211018_3um_1	EMOBON00172	ERS20569049	ERX14293795	ERR14888804	PRJEB51664	PRJEB51688	SAMEA115828532	EMOBON_VB_Wa_93	water
EMOBON_VB_Wa_211018_3um_2	EMOBON00173	ERS20569050	ERX14293796	ERR14888805	PRJEB51664	PRJEB51688	SAMEA115828533	EMOBON_VB_Wa_94	water
EMOBON_VB_Wa_211018_0.2um_1	EMOBON00175	ERS20569051	ERX14293797	ERR14888806	PRJEB51664	PRJEB51688	SAMEA115828534	EMOBON_VB_Wa_96	water
EMOBON_VB_Wa_211018_0.2um_2	EMOBON00176	ERS20569052	ERX14293798	ERR14888807	PRJEB51664	PRJEB51688	SAMEA115828535	EMOBON_VB_Wa_97	water
EMOBON_VB_Wa_211217_3um_1	EMOBON00178	ERS20569053	ERX14293799	ERR14888808	PRJEB51664	PRJEB51688	SAMEA115828536	EMOBON_VB_Wa_137	water
EMOBON_VB_Wa_211217_3um_2	EMOBON00179	ERS20569054	ERX14293800	ERR14888809	PRJEB51664	PRJEB51688	SAMEA115828537	EMOBON_VB_Wa_138	water
EMOBON_VB_Wa_211217_0.2um_1	EMOBON00180	ERS20569055	ERX14293801	ERR14888810	PRJEB51664	PRJEB51688	SAMEA115828538	EMOBON_VB_Wa_140	water
EMOBON_VB_Wa_211217_0.2um_2	EMOBON00181	ERS20569056	ERX14293802	ERR14888811	PRJEB51664	PRJEB51688	SAMEA115828539	EMOBON_VB_Wa_141	water
EMOBON_ROSKOGO_Wa_211014_3um_1	EMOBON00182	ERS20568929	ERX14293888	ERR14888897	PRJEB51662	PRJEB51688	SAMEA115828412	EMOBON_ROSKOGO_Wa_23	water
EMOBON_ROSKOGO_Wa_211014_3um_2	EMOBON00183	ERS20568930	ERX14293889	ERR14888898	PRJEB51662	PRJEB51688	SAMEA115828413	EMOBON_ROSKOGO_Wa_24	water
EMOBON_ROSKOGO_Wa_211014_0.2um_1	EMOBON00184	ERS20568931	ERX14293890	ERR14888899	PRJEB51662	PRJEB51688	SAMEA115828414	EMOBON_ROSKOGO_Wa_27	water
EMOBON_ROSKOGO_Wa_211014_0.2um_2	EMOBON00185	ERS20568932	ERX14293891	ERR14888900	PRJEB51662	PRJEB51688	SAMEA115828415	EMOBON_ROSKOGO_Wa_28	water
EMOBON_ROSKOGO_Wa_211213_3um_1	EMOBON00188	ERS20568933	ERX14293892	ERR14888901	PRJEB51662	PRJEB51688	SAMEA115828416	EMOBON_ROSKOGO_Wa_33	water
EMOBON_ROSKOGO_Wa_211213_3um_2	EMOBON00189	ERS20568934	ERX14293893	ERR14888902	PRJEB51662	PRJEB51688	SAMEA115828417	EMOBON_ROSKOGO_Wa_34	water
EMOBON_ROSKOGO_Wa_211213_0.2um_1	EMOBON00190	ERS20568935	ERX14293894	ERR14888903	PRJEB51662	PRJEB51688	SAMEA115828418	EMOBON_ROSKOGO_Wa_37	water
EMOBON_ROSKOGO_Wa_211213_0.2um_2	EMOBON00191	ERS20568936	ERX14293895	ERR14888904	PRJEB51662	PRJEB51688	SAMEA115828419	EMOBON_ROSKOGO_Wa_38	water
EMOBON_ROSKOGO_So_211119_micro_1	EMOBON00192	ERS20535369	ERX14293896	ERR14888905	PRJEB51662	PRJEB51688	SAMEA115809358	EMOBON_ROSKOGO_So_16	sediment
EMOBON_ROSKOGO_So_211119_micro_2	EMOBON00193	ERS20535370	ERX14293897	ERR14888906	PRJEB51662	PRJEB51688	SAMEA115809359	EMOBON_ROSKOGO_So_17	sediment
EMOBON_ROSKOGO_So_211222_micro_1	EMOBON00194	ERS20535371	ERX14293898	ERR14888907	PRJEB51662	PRJEB51688	SAMEA115809360	EMOBON_ROSKOGO_So_21	sediment
EMOBON_ROSKOGO_So_211222_micro_2	EMOBON00195	ERS20535372	ERX14293899	ERR14888908	PRJEB51662	PRJEB51688	SAMEA115809361	EMOBON_ROSKOGO_So_22	sediment
EMOBON_ESC68N_Wa_211104_3um_1	EMOBON00196	ERS20569061	ERX14293591	ERR14888600	PRJEB51654	PRJEB51688	SAMEA115828544	EMOBON_ESC68N_Wa_11	water
EMOBON_ESC68N_Wa_211104_0.2um_2	EMOBON00199	ERS20569062	ERX14293592	ERR14888601	PRJEB51654	PRJEB51688	SAMEA115828545	EMOBON_ESC68N_Wa_14	water
EMOBON_PiEGetxo_Wa_211027_3um_1	EMOBON00206	ERS20569022	ERX14293770	ERR14888779	PRJEB51660	PRJEB51688	SAMEA115828505	EMOBON_PiEGetxo_Wa_12	water
EMOBON_PiEGetxo_Wa_211027_3um_2	EMOBON00207	ERS20569023	ERX14293771	ERR14888780	PRJEB51660	PRJEB51688	SAMEA115828506	EMOBON_PiEGetxo_Wa_13	water
EMOBON_PiEGetxo_Wa_211027_0.2um_1	EMOBON00208	ERS20569024	ERX14293772	ERR14888781	PRJEB51660	PRJEB51688	SAMEA115828507	EMOBON_PiEGetxo_Wa_14	water
EMOBON_PiEGetxo_Wa_211027_0.2um_2	EMOBON00209	ERS20569025	ERX14293773	ERR14888782	PRJEB51660	PRJEB51688	SAMEA115828508	EMOBON_PiEGetxo_Wa_15	water
EMOBON_PiEGetxo_Wa_211222_3um_1	EMOBON00210	ERS20569026	ERX14293774	ERR14888783	PRJEB51660	PRJEB51688	SAMEA115828509	EMOBON_PiEGetxo_Wa_48	water
EMOBON_PiEGetxo_Wa_211222_3um_2	EMOBON00211	ERS20569027	ERX14293775	ERR14888784	PRJEB51660	PRJEB51688	SAMEA115828510	EMOBON_PiEGetxo_Wa_49	water
EMOBON_PiEGetxo_Wa_211222_0.2um_1	EMOBON00212	ERS20569028	ERX14293776	ERR14888785	PRJEB51660	PRJEB51688	SAMEA115828511	EMOBON_PiEGetxo_Wa_50	water
EMOBON_PiEGetxo_Wa_211222_0.2um_2	EMOBON00213	ERS20569029	ERX14293777	ERR14888786	PRJEB51660	PRJEB51688	SAMEA115828512	EMOBON_PiEGetxo_Wa_51	water
EMOBON_RFormosa_Wa_211022_3um_1	EMOBON00214	ERS20568949	ERX14293991	ERR14888970	PRJEB51661	PRJEB51688	SAMEA115828432	EMOBON_RFormosa_Wa_11	water
EMOBON_RFormosa_Wa_211022_3um_2	EMOBON00215	ERS20568950	ERX14293992	ERR14888972	PRJEB51661	PRJEB51688	SAMEA115828433	EMOBON_RFormosa_Wa_12	water
EMOBON_RFormosa_Wa_211022_0.2um_1	EMOBON00216	ERS20568951	ERX14293993	ERR14888973	PRJEB51661	PRJEB51688	SAMEA115828434	EMOBON_RFormosa_Wa_15	water
EMOBON_RFormosa_Wa_211022_0.2um_2	EMOBON00217	ERS20568952	ERX14293994	ERR14888974	PRJEB51661	PRJEB51688	SAMEA115828435	EMOBON_RFormosa_Wa_16	water
EMOBON_RFormosa_Wa_211220_3um_1	EMOBON00218	ERS20568953	ERX14293995	ERR14888975	PRJEB51661	PRJEB51688	SAMEA115828436	EMOBON_RFormosa_Wa_21	water
EMOBON_RFormosa_Wa_211220_3um_2	EMOBON00219	ERS20568954	ERX14293996	ERR14888976	PRJEB51661	PRJEB51688	SAMEA115828437	EMOBON_RFormosa_Wa_22	water
EMOBON_RFormosa_Wa_211220_0.2um_1	EMOBON00220	ERS20568955	ERX14293997	ERR14888977	PRJEB51661	PRJEB51688	SAMEA115828438	EMOBON_RFormosa_Wa_25	water
EMOBON_RFormosa_Wa_211220_0.2um_2	EMOBON00221	ERS20568956	ERX14293998	ERR14888978	PRJEB51661	PRJEB51688	SAMEA115828439	EMOBON_RFormosa_Wa_26	water
EMOBON_RFormosa_So_211022_micro_1	EMOBON00224	ERS20535379	ERX14293999	ERR14888979	PRJEB51661	PRJEB51688	SAMEA115809368	EMOBON_RFormosa_So_6	sediment
EMOBON_RFormosa_So_211022_micro_2	EMOBON00225	ERS20535380	ERX14294000	ERR14888980	PRJEB51661	PRJEB51688	SAMEA115809369	EMOBON_RFormosa_So_7	sediment
EMOBON_RFormosa_So_211220_micro_1	EMOBON00226	ERS20535381	ERX14294001	ERR14888981	PRJEB51661	PRJEB51688	SAMEA115809370	EMOBON_RFormosa_So_11	sediment
EMOBON_RFormosa_So_211220_micro_2	EMOBON00227	ERS20535382	ERX14294002	ERR14888982	PRJEB51661	PRJEB51688	SAMEA115809371	EMOBON_RFormosa_So_12	sediment
EMOBON_NRMCB_Wa_211026_3um_1	EMOBON00228	ERS20568965	ERX14293979	ERR14888958	PRJEB51658	PRJEB51688	SAMEA115828448	EMOBON_NRMCB_Wa_43	water
EMOBON_NRMCB_Wa_211026_3um_2	EMOBON00229	ERS20568966	ERX14293980	ERR14888959	PRJEB51658	PRJEB51688	SAMEA115828449	EMOBON_NRMCB_Wa_44	water
EMOBON_NRMCB_Wa_211026_0.2um_1	EMOBON00230	ERS20568967	ERX14293981	ERR14888960	PRJEB51658	PRJEB51688	SAMEA115828450	EMOBON_NRMCB_Wa_48	water
EMOBON_NRMCB_Wa_211026_0.2um_2	EMOBON00231	ERS20568968	ERX14293982	ERR14888961	PRJEB51658	PRJEB51688	SAMEA115828451	EMOBON_NRMCB_Wa_49	water
EMOBON_NRMCB_Wa_211221_3um_1	EMOBON00232	ERS20568969	ERX14293983	ERR14888962	PRJEB51658	PRJEB51688	SAMEA115828452	EMOBON_NRMCB_Wa_63	water
EMOBON_NRMCB_Wa_211221_3um_2	EMOBON00233	ERS20568970	ERX14293984	ERR14888963	PRJEB51658	PRJEB51688	SAMEA115828453	EMOBON_NRMCB_Wa_64	water
EMOBON_NRMCB_Wa_211221_0.2um_1	EMOBON00234	ERS20568971	ERX14293985	ERR14888964	PRJEB51658	PRJEB51688	SAMEA115828454	EMOBON_NRMCB_Wa_68	water
EMOBON_NRMCB_Wa_211221_0.2um_2	EMOBON00235	ERS20568972	ERX14293986	ERR14888965	PRJEB51658	PRJEB51688	SAMEA115828455	EMOBON_NRMCB_Wa_69	water
EMOBON_NRMCB_So_211026_micro_1	EMOBON00236	ERS20535391	ERX14293987	ERR14888966	PRJEB51658	PRJEB51688	SAMEA115809380	EMOBON_NRMCB_So_11	sediment
EMOBON_NRMCB_So_211026_micro_2	EMOBON00237	ERS20535392	ERX14293988	ERR14888967	PRJEB51658	PRJEB51688	SAMEA115809381	EMOBON_NRMCB_So_12	sediment
EMOBON_NRMCB_So_211221_micro_1	EMOBON00238	ERS20535393	ERX14293989	ERR14888968	PRJEB51658	PRJEB51688	SAMEA115809382	EMOBON_NRMCB_So_16	sediment
EMOBON_NRMCB_So_211221_micro_2	EMOBON00239	ERS20535394	ERX14293990	ERR14888969	PRJEB51658	PRJEB51688	SAMEA115809383	EMOBON_NRMCB_So_17	sediment
EMOBON_OOB_So_211209_micro_1	EMOBON00242	ERS20535384	ERX14293705	ERR14888714	PRJEB51665	PRJEB51688	SAMEA115809373	EMOBON_OOB_So_25	sediment
EMOBON_OOB_So_211209_micro_2	EMOBON00243	ERS20535385	ERX14293706	ERR14888715	PRJEB51665	PRJEB51688	SAMEA115809374	EMOBON_OOB_So_26	sediment
EMOBON_OSD74_Wa_211028_3um_1	EMOBON00244	ERS20569008	ERX14293840	ERR14888849	PRJEB51659	PRJEB51688	SAMEA115828491	EMOBON_OSD74_Wa_11	water
EMOBON_OSD74_Wa_211028_0.2um_1	EMOBON00245	ERS20569009	ERX14293841	ERR14888850	PRJEB51659	PRJEB51688	SAMEA115828492	EMOBON_OSD74_Wa_12	water
EMOBON_OSD74_Wa_211028_3um_2	EMOBON00246	ERS20569010	ERX14293842	ERR14888851	PRJEB51659	PRJEB51688	SAMEA115828493	EMOBON_OSD74_Wa_13	water
EMOBON_OSD74_Wa_211028_0.2um_2	EMOBON00247	ERS20569011	ERX14293843	ERR14888852	PRJEB51659	PRJEB51688	SAMEA115828494	EMOBON_OSD74_Wa_14	water
EMOBON_OSD74_Wa_211218_3um_1	EMOBON00248	ERS20569012	ERX14293844	ERR14888853	PRJEB51659	PRJEB51688	SAMEA115828495	EMOBON_OSD74_Wa_21	water
EMOBON_OSD74_Wa_211218_0.2um_1	EMOBON00249	ERS20569013	ERX14293845	ERR14888854	PRJEB51659	PRJEB51688	SAMEA115828496	EMOBON_OSD74_Wa_22	water
EMOBON_OSD74_Wa_211218_3um_2	EMOBON00250	ERS20569014	ERX14293846	ERR14888855	PRJEB51659	PRJEB51688	SAMEA115828497	EMOBON_OSD74_Wa_23	water
EMOBON_OSD74_Wa_211218_0.2um_2	EMOBON00251	ERS20569015	ERX14293847	ERR14888856	PRJEB51659	PRJEB51688	SAMEA115828498	EMOBON_OSD74_Wa_24	water
